# Supplementary material for: Characterization of Inflammatory Mediators and Metabolome in Interstitial Fluid Collected with Dermal Open Flow Microperfusion before and at the End of Dupilumab Treatment in Atopic Dermatitis
Source: J Proteome Res. 2024 Jul 10;23(8):3496–514. doi: 10.1021/acs.jproteome.4c00153 (PMC11304394; doi:10.1021/acs.jproteome.4c00153)
Supplement: Supplementary file 2 — pr4c00153_si_002.xlsx [file pr4c00153_si_002.xlsx]

## Sheet: Table S4
Table S4 – Results of normality tests
(* = this is a lower bound of true significance; Statistics were not computed for group means equal to 0)
Variable	Study subgroup	Kolmogorov-Smirnov*		Shapiro-Wilk
		Statistics	p-value	Statistics	p-value
miRNAs in skin biopsy
miR143-3p	biopsy_L_v10	0.371		0.784	0.0776
	biopsy_L_v2	0.265	2.00E-01*	0.934	0.625
miR146-5p	biopsy_L_v10	0.369		0.789	0.0885
	biopsy_L_v2	0.289	0.199	0.833	0.145
miR155-5p	biopsy_L_v10	0.328		0.87	0.296
	biopsy_L_v2	0.271	2.00E-01*	0.857	0.217
miR17-5p	biopsy_L_v10	0.38		0.762	0.0269
	biopsy_L_v2	0.238	2.00E-01*	0.952	0.752
miR223-3p	biopsy_L_v10	0.287		0.93	0.487
	biopsy_L_v2	0.351	0.0437	0.736	0.0221
miR378-3p	biopsy_L_v10	0.359		0.81	0.14
	biopsy_L_v2	0.253	2.00E-01*	0.906	0.445
miRNAs in ISF
miR-146a-5p	ISF_v10_L	0.269	0.091	0.856	0.109
	ISF_v10_NL	0.294	0.041	0.839	0.0735
	ISF_v2_L	0.282	0.0612	0.775	0.0152
	ISF_v2_NL	0.301	0.0311	0.786	0.0203
miR-28-5p	ISF_v10_L	0.244	0.179	0.883	0.199
	ISF_v10_NL	0.11	2.00E-01*	0.991	0.997
	ISF_v2_L	0.261	0.116	0.88	0.187
	ISF_v2_NL	0.164	2.00E-01*	0.96	0.808
miR-31-5p	ISF_v10_L	0.231	2.00E-01*	0.852	0.1
	ISF_v10_NL	0.414	0.000209	0.652	0.000644
	ISF_v2_L	0.245	0.174	0.876	0.174
	ISF_v2_NL	0.378	0.00132	0.648	0.000575
miR-155-5p	ISF_v10_L	0.276	0.0744	0.781	0.0177
	ISF_v10_NL	0.217	2.00E-01*	0.872	0.157
	ISF_v2_L	0.112	2.00E-01*	0.984	0.979
	ISF_v2_NL	0.209	2.00E-01*	0.901	0.297
miR-203a-3p	ISF_v10_L	0.215	2.00E-01*	0.911	0.36
	ISF_v10_NL	0.398	0.000495	0.75	0.00823
	ISF_v2_L	0.311	0.0221	0.82	0.0462
	ISF_v2_NL	0.32	0.0157	0.73	0.00487
miR-378a-3p	ISF_v10_L	0.202	2.00E-01*	0.882	0.197
	ISF_v10_NL	0.236	2.00E-01*	0.845	0.0843
	ISF_v2_L	0.156	2.00E-01*	0.924	0.46
	ISF_v2_NL	0.284	0.0559	0.756	0.00952
Cytokines (MSD)
IL-10	ISF_L_v10	0.211	2.00E-01*	0.884	0.204
	ISF_L_v2	0.158	2.00E-01*	0.941	0.624
	ISF_NL_v10	0.219	2.00E-01*	0.922	0.447
	ISF_NL_v2	0.223	2.00E-01*	0.88	0.188
	Plasma_v10	0.14	2.00E-01*	0.965	0.856
	Plasma_v2	0.235	2.00E-01*	0.846	0.0858
IL-13	ISF_L_v10	0.427	0.000104	0.598	0.00015
	ISF_L_v2	0.336	0.00809	0.774	0.0151
	ISF_NL_v10	0.158	2.00E-01*	0.958	0.793
	ISF_NL_v2	0.315	0.0185	0.72	0.00377
	Plasma_v10	0.199	2.00E-01*	0.87	0.152
	Plasma_v2	0.236	2.00E-01*	0.909	0.349
IL-4	ISF_L_v10	0.394	0.000602	0.522	1.88e-05
	ISF_L_v2	0.263	0.108	0.839	0.0736
	ISF_NL_v10	0.2	2.00E-01*	0.94	0.61
	ISF_NL_v2	0.345	0.00575	0.615	0.000236
	Plasma_v10	0.258	0.127	0.856	0.11
	Plasma_v2	0.178	2.00E-01*	0.942	0.628
IL-5	ISF_L_v10	0.408	0.000294	0.569	6.78e-05
	ISF_L_v2	0.19	2.00E-01*	0.917	0.409
	ISF_NL_v10	0.213	2.00E-01*	0.9	0.291
	ISF_NL_v2	0.35	0.00451	0.613	0.000224
	Plasma_v10	0.171	2.00E-01*	0.942	0.63
	Plasma_v2	0.215	2.00E-01*	0.87	0.15
IL-17A	ISF_L_v10	0.513	5.42e-07	0.418	1.05e-06
	ISF_L_v2	0.415	0.000208	0.515	1.58e-05
	ISF_NL_v10	0.513	5.42e-07	0.418	1.05e-06
	Plasma_v10	0.49	2.47e-06	0.442	2.04e-06
	Plasma_v2	0.492	2.26e-06	0.439	1.88e-06
IL-21	Plasma_v10	0.461	1.49e-05	0.478	5.64e-06
	Plasma_v2	0.496	1.69e-06	0.44	1.96e-06
IL-22	ISF_L_v10	0.246	0.168	0.816	0.0419
	ISF_L_v2	0.293	0.0418	0.806	0.0335
	ISF_NL_v10	0.311	0.0222	0.792	0.0233
	ISF_NL_v2	0.435	6.88e-05	0.503	1.13e-05
	Plasma_v10	0.279	0.067	0.837	0.0701
	Plasma_v2	0.34	0.00713	0.698	0.00215
IL-23	Plasma_v10	0.146	2.00E-01*	0.972	0.914
	Plasma_v2	0.232	2.00E-01*	0.92	0.426
IL-27	ISF_L_v10	0.421	0.000151	0.537	2.83e-05
	ISF_NL_v10	0.513	5.42e-07	0.418	1.05e-06
	Plasma_v10	0.392	0.000656	0.603	0.000174
	Plasma_v2	0.384	0.000972	0.546	3.63e-05
IL-31	Plasma_v10	0.254	0.137	0.736	0.00577
	Plasma_v2	0.288	0.0495	0.765	0.0121
MIP-3	ISF_L_v10	0.513	5.42e-07	0.418	1.05e-06
	ISF_L_v2	0.454	2.36e-05	0.599	0.000153
	ISF_NL_v10	0.513	5.42e-07	0.418	1.05e-06
	Plasma_v10	0.45	2.9e-05	0.526	2.13e-05
	Plasma_v2	0.369	0.00193	0.565	6.18e-05
Cytokines (Olink)
CCL11	ISF_L_v10	0.419	0.000163	0.612	0.000217
	ISF_L_v2	0.375	0.00147	0.732	0.00509
	ISF_NL_v10	0.383	0.00103	0.716	0.00338
	ISF_NL_v2	0.442	4.48e-05	0.62	0.00027
	Plasma_v10	0.383	0.00103	0.673	0.00112
	Plasma_v2	0.357	0.00345	0.724	0.00415
CCL13	ISF_L_v10	0.409	0.000279	0.571	7.28e-05
	ISF_L_v2	0.255	0.135	0.865	0.133
	ISF_NL_v10	0.313	0.0206	0.688	0.00163
	ISF_NL_v2	0.226	2.00E-01*	0.786	0.0203
	Plasma_v10	0.15	2.00E-01*	0.926	0.481
	Plasma_v2	0.193	2.00E-01*	0.867	0.142
CCL19	ISF_L_v10	0.435	6.78e-05	0.623	0.000297
	ISF_L_v2	0.357	0.00337	0.73	0.00493
	ISF_NL_v10	0.367	0.00211	0.743	0.00686
	ISF_NL_v2	0.412	0.000232	0.649	0.000592
	Plasma_v10	0.288	0.0499	0.712	0.00304
	Plasma_v2	0.325	0.0129	0.673	0.0011
CCL2	ISF_L_v10	0.276	0.0741	0.781	0.0179
	ISF_L_v2	0.201	2.00E-01*	0.876	0.174
	ISF_NL_v10	0.117	2.00E-01*	0.972	0.916
	ISF_NL_v2	0.19	2.00E-01*	0.919	0.424
	Plasma_v10	0.144	2.00E-01*	0.964	0.848
	Plasma_v2	0.19	2.00E-01*	0.941	0.622
CCL3	ISF_L_v10	0.162	2.00E-01*	0.98	0.961
	ISF_L_v2	0.382	0.00108	0.591	0.000126
	ISF_NL_v10	0.345	0.00574	0.664	0.000881
	ISF_NL_v2	0.176	2.00E-01*	0.963	0.834
	Plasma_v10	0.239	2.00E-01*	0.821	0.0474
	Plasma_v2	0.23	2.00E-01*	0.899	0.284
CCL4	ISF_L_v10	0.284	0.0569	0.764	0.0118
	ISF_L_v2	0.404	0.000358	0.569	6.96e-05
	ISF_NL_v10	0.267	0.0981	0.848	0.0905
	ISF_NL_v2	0.255	0.135	0.873	0.162
	Plasma_v10	0.296	0.0374	0.723	0.00404
	Plasma_v2	0.198	2.00E-01*	0.881	0.191
CCL7	ISF_L_v10	0.218	2.00E-01*	0.93	0.512
	ISF_L_v2	0.265	0.103	0.806	0.0334
	ISF_NL_v10	0.247	0.165	0.87	0.15
	ISF_NL_v2	0.264	0.108	0.827	0.0554
	Plasma_v10	0.248	0.16	0.824	0.0514
	Plasma_v2	0.255	0.135	0.885	0.211
CCL8	ISF_L_v10	0.399	0.000465	0.688	0.00166
	ISF_L_v2	0.204	2.00E-01*	0.902	0.298
	ISF_NL_v10	0.283	0.0589	0.857	0.112
	ISF_NL_v2	0.246	0.166	0.833	0.0638
	Plasma_v10	0.271	0.0865	0.837	0.0697
	Plasma_v2	0.281	0.0619	0.693	0.00187
CSF1	ISF_L_v10	0.404	0.000353	0.658	0.000745
	ISF_L_v2	0.351	0.00444	0.741	0.00643
	ISF_NL_v10	0.331	0.0101	0.761	0.0107
	ISF_NL_v2	0.393	0.000635	0.673	0.00112
	Plasma_v10	0.33	0.0104	0.794	0.0247
	Plasma_v2	0.345	0.00564	0.735	0.00554
CSF2	ISF_L_v10	0.513	5.42e-07	0.418	1.05e-06
	ISF_L_v2	0.382	0.00105	0.726	0.00445
	ISF_NL_v10	0.438	5.65e-05	0.592	0.000126
	ISF_NL_v2	0.348	0.00503	0.744	0.00697
	Plasma_v10	0.443	4.46e-05	0.601	0.000162
	Plasma_v2	0.308	0.0242	0.809	0.036
CSF3	ISF_L_v10	0.366	0.00229	0.705	0.00257
	ISF_L_v2	0.288	0.0487	0.838	0.0724
	ISF_NL_v10	0.272	0.0833	0.848	0.0909
	ISF_NL_v2	0.231	2.00E-01*	0.947	0.686
	Plasma_v10	0.258	0.124	0.86	0.121
	Plasma_v2	0.343	0.00615	0.689	0.00168
CXCL10	ISF_L_v10	0.329	0.0109	0.733	0.00525
	ISF_L_v2	0.225	2.00E-01*	0.852	0.1
	ISF_NL_v10	0.277	0.0706	0.862	0.125
	ISF_NL_v2	0.364	0.00246	0.694	0.00195
	Plasma_v10	0.203	2.00E-01*	0.9	0.288
	Plasma_v2	0.442	4.56e-05	0.506	1.22e-05
CXCL11	ISF_L_v10	0.434	7.39e-05	0.625	0.000311
	ISF_L_v2	0.357	0.00332	0.754	0.00898
	ISF_NL_v10	0.361	0.00279	0.763	0.0114
	ISF_NL_v2	0.397	0.000504	0.615	0.00024
	Plasma_v10	0.323	0.0137	0.603	0.000173
	Plasma_v2	0.332	0.00965	0.665	0.000904
CXCL12	ISF_L_v10	0.379	0.00125	0.725	0.00428
	ISF_L_v2	0.306	0.0265	0.774	0.015
	ISF_NL_v10	0.388	0.000806	0.704	0.0025
	ISF_NL_v2	0.455	2.14e-05	0.58	9.38e-05
	Plasma_v10	0.283	0.0588	0.801	0.029
	Plasma_v2	0.389	0.000758	0.692	0.00182
CXCL8	ISF_L_v10	0.212	2.00E-01*	0.863	0.13
	ISF_L_v2	0.225	2.00E-01*	0.815	0.0412
	ISF_NL_v10	0.177	2.00E-01*	0.923	0.458
	ISF_NL_v2	0.177	2.00E-01*	0.909	0.345
	Plasma_v10	0.214	2.00E-01*	0.864	0.133
	Plasma_v2	0.247	0.162	0.762	0.011
CXCL9	ISF_L_v10	0.402	0.0004	0.648	0.000574
	ISF_L_v2	0.315	0.0188	0.793	0.0242
	ISF_NL_v10	0.318	0.0167	0.792	0.0238
	ISF_NL_v2	0.348	0.00497	0.705	0.00257
	Plasma_v10	0.24	0.196	0.897	0.271
	Plasma_v2	0.286	0.0527	0.806	0.0329
EGF	ISF_L_v10	0.2	2.00E-01*	0.943	0.637
	ISF_L_v2	0.243	0.183	0.863	0.13
	ISF_NL_v10	0.264	0.106	0.81	0.0369
	ISF_NL_v2	0.341	0.00666	0.755	0.00924
	Plasma_v10	0.349	0.0048	0.749	0.00804
	Plasma_v2	0.177	2.00E-01*	0.902	0.303
FLT3LG	ISF_L_v10	0.365	0.00234	0.777	0.0161
	ISF_L_v2	0.256	0.131	0.843	0.0799
	ISF_NL_v10	0.181	2.00E-01*	0.951	0.719
	ISF_NL_v2	0.137	2.00E-01*	0.975	0.937
	Plasma_v10	0.212	2.00E-01*	0.881	0.193
	Plasma_v2	0.234	2.00E-01*	0.879	0.183
HGF	ISF_L_v10	0.266	0.0991	0.83	0.0592
	ISF_L_v2	0.212	2.00E-01*	0.918	0.413
	ISF_NL_v10	0.317	0.0175	0.843	0.0809
	ISF_NL_v2	0.255	0.136	0.917	0.403
	Plasma_v10	0.197	2.00E-01*	0.88	0.187
	Plasma_v2	0.286	0.0537	0.868	0.146
IFNG	ISF_L_v10	0.367	0.0022	0.679	0.00131
	ISF_L_v2	0.253	0.14	0.742	0.00669
	ISF_NL_v10	0.324	0.0132	0.725	0.00431
	ISF_NL_v2	0.451	2.81e-05	0.607	0.000191
	Plasma_v10	0.285	0.0547	0.809	0.0361
	Plasma_v2	0.413	0.000226	0.516	1.61e-05
IL-10	ISF_L_v10	0.362	0.00275	0.722	0.00401
	ISF_L_v2	0.172	2.00E-01*	0.942	0.633
	ISF_NL_v10	0.326	0.0123	0.796	0.0259
	ISF_NL_v2	0.266	0.1	0.84	0.0753
	Plasma_v10	0.152	2.00E-01*	0.972	0.91
	Plasma_v2	0.362	0.00275	0.606	0.000186
IL-13	ISF_L_v10	0.126	2.00E-01*	0.983	0.975
	ISF_L_v2	0.155	2.00E-01*	0.971	0.904
	ISF_NL_v10	0.271	0.0865	0.838	0.0724
	ISF_NL_v2	0.189	2.00E-01*	0.959	0.8
	Plasma_v10	0.328	0.0116	0.674	0.00114
	Plasma_v2	0.24	0.194	0.861	0.123
IL-15	ISF_L_v10	0.424	0.000122	0.666	0.000912
	ISF_L_v2	0.361	0.0028	0.759	0.0102
	ISF_NL_v10	0.358	0.00325	0.777	0.0163
	ISF_NL_v2	0.398	0.000493	0.675	0.00116
	Plasma_v10	0.319	0.0165	0.712	0.00305
	Plasma_v2	0.304	0.0287	0.753	0.00885
IL-17A	ISF_L_v10	0.295	0.0384	0.772	0.0143
	ISF_L_v2	0.261	0.115	0.802	0.0298
	ISF_NL_v10	0.386	0.000882	0.619	0.000267
	ISF_NL_v2	0.365	0.00235	0.692	0.00183
	Plasma_v10	0.241	0.192	0.848	0.0918
	Plasma_v2	0.217	2.00E-01*	0.849	0.0937
IL-17C	ISF_L_v10	0.256	0.132	0.781	0.0179
	ISF_L_v2	0.176	2.00E-01*	0.913	0.373
	ISF_NL_v10	0.335	0.00853	0.61	0.000206
	ISF_NL_v2	0.323	0.0138	0.75	0.00811
	Plasma_v10	0.219	2.00E-01*	0.857	0.113
	Plasma_v2	0.367	0.00215	0.721	0.00384
IL-17F	ISF_L_v2	0.276	0.0726	0.811	0.0372
	ISF_NL_v10	0.451	2.78e-05	0.607	0.00019
	Plasma_v10	0.455	2.11e-05	0.567	6.44e-05
IL-18	ISF_L_v10	0.435	6.83e-05	0.632	0.000372
	ISF_L_v2	0.328	0.0115	0.77	0.0135
	ISF_NL_v10	0.34	0.00686	0.701	0.00228
	ISF_NL_v2	0.41	0.000258	0.66	0.000779
	Plasma_v10	0.353	0.00399	0.762	0.011
	Plasma_v2	0.356	0.00359	0.749	0.00801
IL-1B	ISF_L_v10	0.159	2.00E-01*	0.925	0.476
	ISF_L_v2	0.311	0.0222	0.782	0.0185
	ISF_NL_v10	0.222	2.00E-01*	0.859	0.118
	ISF_NL_v2	0.202	2.00E-01*	0.875	0.17
	Plasma_v10	0.366	0.00223	0.704	0.00249
	Plasma_v2	0.36	0.003	0.719	0.00371
IL-2	ISF_NL_v10	0.513	5.42e-07	0.418	1.05e-06
IL-27	ISF_L_v10	0.455	2.14e-05	0.581	9.4e-05
	ISF_L_v2	0.384	0.000965	0.709	0.00286
	ISF_NL_v10	0.367	0.00213	0.732	0.0051
	ISF_NL_v2	0.455	2.12e-05	0.575	7.98e-05
	Plasma_v10	0.382	0.00107	0.728	0.00465
	Plasma_v2	0.372	0.0017	0.734	0.00543
IL-33	ISF_L_v10	0.195	2.00E-01*	0.914	0.381
	ISF_L_v2	0.243	0.181	0.847	0.0885
	ISF_NL_v10	0.25	0.151	0.855	0.107
	ISF_NL_v2	0.231	2.00E-01*	0.902	0.299
	Plasma_v10	0.235	2.00E-01*	0.822	0.0495
	Plasma_v2	0.256	0.131	0.772	0.0144
IL-4	ISF_L_v10	0.446	3.7e-05	0.538	2.98e-05
	ISF_L_v2	0.298	0.0354	0.736	0.00569
	ISF_NL_v10	0.456	2.08e-05	0.488	7.44e-06
	ISF_NL_v2	0.381	0.00111	0.564	6.02e-05
	Plasma_v10	0.298	0.0347	0.763	0.0113
	Plasma_v2	0.397	0.000517	0.534	2.61e-05
IL-6	ISF_L_v10	0.14	2.00E-01*	0.942	0.635
	ISF_L_v2	0.274	0.0771	0.801	0.0294
	ISF_NL_v10	0.223	2.00E-01*	0.862	0.125
	ISF_NL_v2	0.167	2.00E-01*	0.934	0.556
	Plasma_v10	0.237	2.00E-01*	0.864	0.132
	Plasma_v2	0.211	2.00E-01*	0.867	0.142
IL-7	ISF_L_v10	0.402	0.000393	0.604	0.000175
	ISF_L_v2	0.325	0.0128	0.775	0.0155
	ISF_NL_v10	0.322	0.0142	0.689	0.00171
	ISF_NL_v2	0.32	0.0155	0.576	8.33e-05
	Plasma_v10	0.277	0.0702	0.678	0.00126
	Plasma_v2	0.331	0.0101	0.763	0.0115
LTA	ISF_L_v10	0.447	3.48e-05	0.599	0.000154
	ISF_L_v2	0.355	0.00374	0.746	0.00745
	ISF_NL_v10	0.373	0.00161	0.742	0.00674
	ISF_NL_v2	0.447	3.37e-05	0.603	0.00017
	Plasma_v10	0.358	0.00325	0.755	0.00923
	Plasma_v2	0.38	0.0012	0.707	0.00268
MMP1	ISF_L_v10	0.312	0.021	0.69	0.00173
	ISF_L_v2	0.184	2.00E-01*	0.885	0.212
	ISF_NL_v10	0.278	0.0692	0.767	0.0127
	ISF_NL_v2	0.317	0.0178	0.775	0.0153
	Plasma_v10	0.149	2.00E-01*	0.936	0.572
	Plasma_v2	0.294	0.0409	0.816	0.0425
MMP12	ISF_L_v10	0.274	0.0772	0.764	0.0116
	ISF_L_v2	0.232	2.00E-01*	0.834	0.0647
	ISF_NL_v10	0.293	0.0422	0.697	0.00206
	ISF_NL_v2	0.265	0.102	0.847	0.0887
	Plasma_v10	0.148	2.00E-01*	0.956	0.769
	Plasma_v2	0.274	0.0773	0.832	0.0626
OLR1	ISF_L_v10	0.257	0.129	0.825	0.0532
	ISF_L_v2	0.259	0.121	0.807	0.0341
	ISF_NL_v10	0.2	2.00E-01*	0.892	0.243
	ISF_NL_v2	0.187	2.00E-01*	0.932	0.534
	Plasma_v10	0.248	0.158	0.883	0.202
	Plasma_v2	0.386	0.000884	0.693	0.00187
OSM	ISF_L_v10	0.321	0.0148	0.796	0.0258
	ISF_L_v2	0.329	0.0109	0.697	0.0021
	ISF_NL_v10	0.257	0.129	0.92	0.434
	ISF_NL_v2	0.234	2.00E-01*	0.854	0.104
	Plasma_v10	0.325	0.0127	0.665	0.000897
	Plasma_v2	0.297	0.0363	0.803	0.0308
TGFA	ISF_L_v10	0.263	0.111	0.694	0.0019
	ISF_L_v2	0.242	0.186	0.862	0.125
	ISF_NL_v10	0.347	0.00518	0.746	0.00745
	ISF_NL_v2	0.348	0.00497	0.802	0.03
	Plasma_v10	0.281	0.0629	0.836	0.0685
	Plasma_v2	0.255	0.134	0.884	0.205
TNF	ISF_L_v10	0.453	2.47e-05	0.602	0.000169
	ISF_L_v2	0.289	0.0478	0.728	0.00469
	ISF_NL_v10	0.384	0.000958	0.725	0.00428
	ISF_NL_v2	0.355	0.00366	0.681	0.00136
	Plasma_v10	0.387	0.000838	0.706	0.00264
	Plasma_v2	0.379	0.00122	0.735	0.00552
TNFSF10	ISF_L_v10	0.39	0.00073	0.658	0.000753
	ISF_L_v2	0.322	0.0144	0.751	0.00836
	ISF_NL_v10	0.376	0.00144	0.741	0.00654
	ISF_NL_v2	0.396	0.000539	0.627	0.000326
	Plasma_v10	0.378	0.00132	0.687	0.00159
	Plasma_v2	0.32	0.0156	0.668	0.00098
TNFSF12	ISF_L_v10	0.418	0.000174	0.663	0.000851
	ISF_L_v2	0.295	0.0385	0.803	0.031
	ISF_NL_v10	0.348	0.00497	0.798	0.027
	ISF_NL_v2	0.417	0.000185	0.632	0.000373
	Plasma_v10	0.355	0.00363	0.775	0.0154
	Plasma_v2	0.372	0.00172	0.693	0.00186
TSLP	Plasma_v10	0.513	5.42e-07	0.418	1.05e-06
	Plasma_v2	0.513	5.42e-07	0.418	1.05e-06
VEGFA	ISF_L_v10	0.408	0.000288	0.637	0.000427
	ISF_L_v2	0.272	0.0826	0.799	0.0281
	ISF_NL_v10	0.363	0.00258	0.754	0.00914
	ISF_NL_v2	0.337	0.00778	0.72	0.00374
	Plasma_v10	0.306	0.0266	0.779	0.0171
	Plasma_v2	0.353	0.00395	0.762	0.011
Eicosanoids
12-HEPE	ISF_L_v10	0.233	2.00E-01*	0.9	0.286
	ISF_L_v2	0.199	2.00E-01*	0.876	0.173
	ISF_NL_v10	0.166	2.00E-01*	0.931	0.523
	ISF_NL_v2	0.364	0.00247	0.727	0.00451
	Plasma_v10	0.455	2.18e-05	0.587	0.000111
12-HETE	ISF_L_v10	0.23	2.00E-01*	0.873	0.162
	ISF_L_v2	0.273	0.08	0.869	0.147
	ISF_NL_v10	0.202	2.00E-01*	0.873	0.162
	ISF_NL_v2	0.301	0.0312	0.673	0.0011
	Plasma_v10	0.194	2.00E-01*	0.88	0.187
	Plasma_v2	0.213	2.00E-01*	0.912	0.369
13-HODE	ISF_L_v10	0.228	2.00E-01*	0.843	0.0808
	ISF_L_v2	0.225	2.00E-01*	0.848	0.0915
	ISF_NL_v10	0.218	2.00E-01*	0.905	0.317
	ISF_NL_v2	0.252	0.143	0.826	0.0545
	Plasma_v10	0.361	0.00288	0.66	0.000784
	Plasma_v2	0.381	0.00112	0.548	3.87e-05
15-HETE	ISF_L_v10	0.253	0.142	0.834	0.0646
	ISF_L_v2	0.228	2.00E-01*	0.858	0.115
	ISF_NL_v10	0.188	2.00E-01*	0.896	0.266
	ISF_NL_v2	0.203	2.00E-01*	0.883	0.201
	Plasma_v10	0.164	2.00E-01*	0.924	0.461
	Plasma_v2	0.216	2.00E-01*	0.899	0.285
17-HDHA	ISF_L_v10	0.386	0.000875	0.59	0.000122
	ISF_L_v2	0.383	0.00102	0.703	0.00246
	ISF_NL_v10	0.146	2.00E-01*	0.931	0.529
	ISF_NL_v2	0.407	0.000312	0.64	0.000469
	Plasma_v10	0.303	0.0292	0.844	0.0835
	Plasma_v2	0.432	7.98e-05	0.515	1.55e-05
PGE2	ISF_L_v10	0.235	2.00E-01*	0.84	0.0747
	ISF_L_v2	0.234	2.00E-01*	0.924	0.465
	ISF_NL_v10	0.18	2.00E-01*	0.915	0.388
	ISF_NL_v2	0.202	2.00E-01*	0.888	0.225
	Plasma_v10	0.422	0.000136	0.637	0.000432
	Plasma_v2	0.361	0.00284	0.791	0.023
TXB2	ISF_L_v10	0.288	0.0498	0.75	0.00825
	ISF_L_v2	0.275	0.0746	0.808	0.0345
	ISF_NL_v10	0.231	2.00E-01*	0.903	0.306
	ISF_NL_v2	0.223	2.00E-01*	0.886	0.214
	Plasma_v10	0.196	2.00E-01*	0.937	0.584
	Plasma_v2	0.466	1.1e-05	0.47	4.49e-06
