# Supplementary material for: Characterization of Inflammatory Mediators and Metabolome in Interstitial Fluid Collected with Dermal Open Flow Microperfusion before and at the End of Dupilumab Treatment in Atopic Dermatitis
Source: J Proteome Res. 2024 Jul 10;23(8):3496–514. doi: 10.1021/acs.jproteome.4c00153 (PMC11304394; doi:10.1021/acs.jproteome.4c00153)
Supplement: Supplementary file 3 — pr4c00153_si_003.xlsx [file pr4c00153_si_003.xlsx]

## Sheet: Table S5
Table S5 - Parametric tests for miRNAs and inflammatory mediators
(Statistics were not computed for group means equal to 0)
Variables	Group 1	Group 2	p-value
MiRNAs in biopsy
miR143-3p	biopsy_v10	biopsy_v2	0.924
miR146-5p	biopsy_v10	biopsy_v2	0.66
miR155-5p	biopsy_v10	biopsy_v2	0.804
miR17-5p	biopsy_v10	biopsy_v2	0.824
miR223-3p	biopsy_v10	biopsy_v2	0.913
miR378-3p	biopsy_v10	biopsy_v2	0.845
MiRNAs in ISF
miR-146a-5p	ISF_v10_L	ISF_v2_L	0.105
miR-155-5p	ISF_v10_L	ISF_v2_L	0.015
miR-203a-3p	ISF_v10_L	ISF_v2_L	0.186
miR-28-5p	ISF_v10_L	ISF_v2_L	0.206
miR-31-5p	ISF_v10_L	ISF_v2_L	0.202
miR-378a-3p	ISF_v10_L	ISF_v2_L	0.024
miR-146a-5p	ISF_v10_L	ISF_v10_NL	0.202
miR-155-5p	ISF_v10_L	ISF_v10_NL	0.201
miR-203a-3p	ISF_v10_L	ISF_v10_NL	0.307
miR-28-5p	ISF_v10_L	ISF_v10_NL	0.288
miR-31-5p	ISF_v10_L	ISF_v10_NL	0.258
miR-378a-3p	ISF_v10_L	ISF_v10_NL	0.3
miR-146a-5p	ISF_v10_NL	ISF_v2_NL	0.622
miR-155-5p	ISF_v10_NL	ISF_v2_NL	0.052
miR-203a-3p	ISF_v10_NL	ISF_v2_NL	0.402
miR-28-5p	ISF_v10_NL	ISF_v2_NL	0.607
miR-31-5p	ISF_v10_NL	ISF_v2_NL	0.896
miR-378a-3p	ISF_v10_NL	ISF_v2_NL	0.696
miR-146a-5p	ISF_v2_L	ISF_v2_NL	0.624
miR-155-5p	ISF_v2_L	ISF_v2_NL	0.006
miR-203a-3p	ISF_v2_L	ISF_v2_NL	0.23
miR-28-5p	ISF_v2_L	ISF_v2_NL	0.059
miR-31-5p	ISF_v2_L	ISF_v2_NL	0.613
miR-378a-3p	ISF_v2_L	ISF_v2_NL	0.01
Eicosanoids
15-HETE	ISF_L_v10	ISF_NL_v10	0.039
13-HODE	ISF_L_v10	ISF_NL_v10	0.057
PGE2	ISF_L_v10	ISF_NL_v10	0.233
12-HETE	ISF_L_v10	ISF_NL_v10	0.47
12-HEPE	ISF_L_v10	ISF_NL_v10	0.552
17-HDHA	ISF_L_v10	ISF_NL_v10	0.588
TXB2	ISF_L_v10	ISF_NL_v10	0.621
15-HETE	ISF_L_v10	ISF_L_v2	0.199
13-HODE	ISF_L_v10	ISF_L_v2	0.264
TXB2	ISF_L_v10	ISF_L_v2	0.423
12-HETE	ISF_L_v10	ISF_L_v2	0.622
PGE2	ISF_L_v10	ISF_L_v2	0.819
12-HEPE	ISF_L_v10	ISF_L_v2	0.825
17-HDHA	ISF_L_v10	ISF_L_v2	0.991
15-HETE	ISF_L_v2	ISF_NL_v2	0.011
PGE2	ISF_L_v2	ISF_NL_v2	0.131
TXB2	ISF_L_v2	ISF_NL_v2	0.524
12-HETE	ISF_L_v2	ISF_NL_v2	0.592
12-HEPE	ISF_L_v2	ISF_NL_v2	0.638
17-HDHA	ISF_L_v2	ISF_NL_v2	0.713
13-HODE	ISF_L_v2	ISF_NL_v2	0.848
13-HODE	ISF_NL_v10	ISF_NL_v2	0.13
12-HETE	ISF_NL_v10	ISF_NL_v2	0.142
12-HEPE	ISF_NL_v10	ISF_NL_v2	0.154
17-HDHA	ISF_NL_v10	ISF_NL_v2	0.37
TXB2	ISF_NL_v10	ISF_NL_v2	0.443
15-HETE	ISF_NL_v10	ISF_NL_v2	0.505
PGE2	ISF_NL_v10	ISF_NL_v2	0.935
12-HEPE	Plasma_v10	Plasma_v2	0.172
15-HETE	Plasma_v10	Plasma_v2	0.207
12-HETE	Plasma_v10	Plasma_v2	0.268
13-HODE	Plasma_v10	Plasma_v2	0.293
TXB2	Plasma_v10	Plasma_v2	0.341
17-HDHA	Plasma_v10	Plasma_v2	0.453
PGE2	Plasma_v10	Plasma_v2	0.701
Cytokines (MSD)
IL-10	ISF_L_v10	ISF_NL_v10	0.062
IL-13	ISF_L_v10	ISF_NL_v10	0.128
IL-4	ISF_L_v10	ISF_NL_v10	0.259
IL-5	ISF_L_v10	ISF_NL_v10	0.298
IL-22	ISF_L_v10	ISF_NL_v10	0.302
IL-17	ISF_L_v10	ISF_NL_v10	0.401
IL-27	ISF_L_v10	ISF_NL_v10	0.592
MIP-3	ISF_L_v10	ISF_NL_v10	0.628
IL-5	ISF_L_v10	ISF_L_v2	0.042
IL-22	ISF_L_v10	ISF_L_v2	0.066
IL-4	ISF_L_v10	ISF_L_v2	0.135
IL-27	ISF_L_v10	ISF_L_v2	0.252
IL-13	ISF_L_v10	ISF_L_v2	0.488
IL-10	ISF_L_v10	ISF_L_v2	0.557
IL-17	ISF_L_v10	ISF_L_v2	0.57
MIP-3	ISF_L_v10	ISF_L_v2	0.629
IL-10	ISF_L_v2	ISF_NL_v2	0.006
IL-5	ISF_L_v2	ISF_NL_v2	0.013
IL-13	ISF_L_v2	ISF_NL_v2	0.018
MIP-3	ISF_L_v2	ISF_NL_v2	0.153
IL-17	ISF_L_v2	ISF_NL_v2	0.249
IL-22	ISF_L_v2	ISF_NL_v2	0.754
IL-4	ISF_L_v2	ISF_NL_v2	0.755
IL-13	ISF_NL_v10	ISF_NL_v2	0.016
IL-4	ISF_NL_v10	ISF_NL_v2	0.07
IL-10	ISF_NL_v10	ISF_NL_v2	0.186
IL-22	ISF_NL_v10	ISF_NL_v2	0.305
IL-17	ISF_NL_v10	ISF_NL_v2	0.351
IL-27	ISF_NL_v10	ISF_NL_v2	0.351
MIP-3	ISF_NL_v10	ISF_NL_v2	0.351
IL-5	ISF_NL_v10	ISF_NL_v2	0.616
IL-4	Plasma_v10	Plasma_v2	2.57e-05
IL-31	Plasma_v10	Plasma_v2	0.127
IL-10	Plasma_v10	Plasma_v2	0.135
IL-23	Plasma_v10	Plasma_v2	0.147
MIP-3	Plasma_v10	Plasma_v2	0.166
IL-22	Plasma_v10	Plasma_v2	0.169
IL-27	Plasma_v10	Plasma_v2	0.226
IL-13	Plasma_v10	Plasma_v2	0.293
IL-17	Plasma_v10	Plasma_v2	0.331
IL-21	Plasma_v10	Plasma_v2	0.347
IL-5	Plasma_v10	Plasma_v2	0.772
Cytokines (Olink)
CCL13	ISF_L_v10	ISF_L_v2	0.00082
FLT3LG	ISF_L_v10	ISF_L_v2	0.000867
TNFSF12	ISF_L_v10	ISF_L_v2	0.002
IL33	ISF_L_v10	ISF_L_v2	0.003
MMP12	ISF_L_v10	ISF_L_v2	0.003
CSF1	ISF_L_v10	ISF_L_v2	0.008
MMP1	ISF_L_v10	ISF_L_v2	0.02
IL13	ISF_L_v10	ISF_L_v2	0.022
CXCL11	ISF_L_v10	ISF_L_v2	0.023
TNFSF10	ISF_L_v10	ISF_L_v2	0.032
CSF3	ISF_L_v10	ISF_L_v2	0.04
HGF	ISF_L_v10	ISF_L_v2	0.044
EGF	ISF_L_v10	ISF_L_v2	0.066
TGFA	ISF_L_v10	ISF_L_v2	0.084
CCL2	ISF_L_v10	ISF_L_v2	0.092
IL15	ISF_L_v10	ISF_L_v2	0.094
LTA	ISF_L_v10	ISF_L_v2	0.115
IL17C	ISF_L_v10	ISF_L_v2	0.123
IL4	ISF_L_v10	ISF_L_v2	0.127
OLR1	ISF_L_v10	ISF_L_v2	0.146
IFNG	ISF_L_v10	ISF_L_v2	0.147
IL17A	ISF_L_v10	ISF_L_v2	0.167
TNF	ISF_L_v10	ISF_L_v2	0.171
VEGFA	ISF_L_v10	ISF_L_v2	0.176
IL18	ISF_L_v10	ISF_L_v2	0.197
CCL19	ISF_L_v10	ISF_L_v2	0.2
IL17F	ISF_L_v10	ISF_L_v2	0.213
CXCL9	ISF_L_v10	ISF_L_v2	0.274
CCL7	ISF_L_v10	ISF_L_v2	0.288
IL6	ISF_L_v10	ISF_L_v2	0.288
CCL4	ISF_L_v10	ISF_L_v2	0.304
OSM	ISF_L_v10	ISF_L_v2	0.322
CCL8	ISF_L_v10	ISF_L_v2	0.342
CXCL12	ISF_L_v10	ISF_L_v2	0.351
CCL3	ISF_L_v10	ISF_L_v2	0.359
CXCL8	ISF_L_v10	ISF_L_v2	0.376
CSF2	ISF_L_v10	ISF_L_v2	0.508
IL7	ISF_L_v10	ISF_L_v2	0.68
IL10	ISF_L_v10	ISF_L_v2	0.695
IL1B	ISF_L_v10	ISF_L_v2	0.734
CXCL10	ISF_L_v10	ISF_L_v2	0.836
CCL11	ISF_L_v10	ISF_L_v2	0.841
VEGFA	ISF_L_v10	ISF_NL_v10	0.01
OLR1	ISF_L_v10	ISF_NL_v10	0.014
TGFA	ISF_L_v10	ISF_NL_v10	0.03
CCL2	ISF_L_v10	ISF_NL_v10	0.037
IL10	ISF_L_v10	ISF_NL_v10	0.046
IL1B	ISF_L_v10	ISF_NL_v10	0.047
HGF	ISF_L_v10	ISF_NL_v10	0.054
IL13	ISF_L_v10	ISF_NL_v10	0.054
TNFSF10	ISF_L_v10	ISF_NL_v10	0.057
OSM	ISF_L_v10	ISF_NL_v10	0.073
TNFSF12	ISF_L_v10	ISF_NL_v10	0.083
CCL7	ISF_L_v10	ISF_NL_v10	0.084
CCL11	ISF_L_v10	ISF_NL_v10	0.107
CCL19	ISF_L_v10	ISF_NL_v10	0.107
LTA	ISF_L_v10	ISF_NL_v10	0.142
IL33	ISF_L_v10	ISF_NL_v10	0.185
IL18	ISF_L_v10	ISF_NL_v10	0.205
IL17C	ISF_L_v10	ISF_NL_v10	0.206
CSF3	ISF_L_v10	ISF_NL_v10	0.207
CSF1	ISF_L_v10	ISF_NL_v10	0.226
IL4	ISF_L_v10	ISF_NL_v10	0.228
CCL4	ISF_L_v10	ISF_NL_v10	0.231
CCL13	ISF_L_v10	ISF_NL_v10	0.239
CXCL8	ISF_L_v10	ISF_NL_v10	0.259
CSF2	ISF_L_v10	ISF_NL_v10	0.282
EGF	ISF_L_v10	ISF_NL_v10	0.282
CCL3	ISF_L_v10	ISF_NL_v10	0.328
IL6	ISF_L_v10	ISF_NL_v10	0.333
CXCL12	ISF_L_v10	ISF_NL_v10	0.334
IFNG	ISF_L_v10	ISF_NL_v10	0.334
CXCL10	ISF_L_v10	ISF_NL_v10	0.34
MMP12	ISF_L_v10	ISF_NL_v10	0.405
FLT3LG	ISF_L_v10	ISF_NL_v10	0.463
CXCL11	ISF_L_v10	ISF_NL_v10	0.509
IL15	ISF_L_v10	ISF_NL_v10	0.558
IL7	ISF_L_v10	ISF_NL_v10	0.57
CCL8	ISF_L_v10	ISF_NL_v10	0.637
CXCL9	ISF_L_v10	ISF_NL_v10	0.784
MMP1	ISF_L_v10	ISF_NL_v10	0.836
IL17A	ISF_L_v10	ISF_NL_v10	0.998
OSM	ISF_L_v2	ISF_NL_v2	0.001
MMP1	ISF_L_v2	ISF_NL_v2	0.002
CCL19	ISF_L_v2	ISF_NL_v2	0.004
IL1B	ISF_L_v2	ISF_NL_v2	0.005
OLR1	ISF_L_v2	ISF_NL_v2	0.005
VEGFA	ISF_L_v2	ISF_NL_v2	0.008
IL10	ISF_L_v2	ISF_NL_v2	0.01
FLT3LG	ISF_L_v2	ISF_NL_v2	0.014
CCL8	ISF_L_v2	ISF_NL_v2	0.034
IL15	ISF_L_v2	ISF_NL_v2	0.042
CXCL8	ISF_L_v2	ISF_NL_v2	0.054
MMP12	ISF_L_v2	ISF_NL_v2	0.065
TGFA	ISF_L_v2	ISF_NL_v2	0.065
CCL4	ISF_L_v2	ISF_NL_v2	0.073
CCL3	ISF_L_v2	ISF_NL_v2	0.09
CCL2	ISF_L_v2	ISF_NL_v2	0.122
TNFSF12	ISF_L_v2	ISF_NL_v2	0.138
TNF	ISF_L_v2	ISF_NL_v2	0.149
IL17A	ISF_L_v2	ISF_NL_v2	0.185
IFNG	ISF_L_v2	ISF_NL_v2	0.196
IL17C	ISF_L_v2	ISF_NL_v2	0.227
CSF1	ISF_L_v2	ISF_NL_v2	0.266
IL7	ISF_L_v2	ISF_NL_v2	0.268
EGF	ISF_L_v2	ISF_NL_v2	0.298
CCL7	ISF_L_v2	ISF_NL_v2	0.299
CXCL11	ISF_L_v2	ISF_NL_v2	0.372
CSF3	ISF_L_v2	ISF_NL_v2	0.373
CXCL12	ISF_L_v2	ISF_NL_v2	0.394
IL17F	ISF_L_v2	ISF_NL_v2	0.422
IL33	ISF_L_v2	ISF_NL_v2	0.424
IL6	ISF_L_v2	ISF_NL_v2	0.425
IL13	ISF_L_v2	ISF_NL_v2	0.531
IL18	ISF_L_v2	ISF_NL_v2	0.56
CSF2	ISF_L_v2	ISF_NL_v2	0.648
HGF	ISF_L_v2	ISF_NL_v2	0.661
LTA	ISF_L_v2	ISF_NL_v2	0.662
CXCL10	ISF_L_v2	ISF_NL_v2	0.736
CCL11	ISF_L_v2	ISF_NL_v2	0.832
CXCL9	ISF_L_v2	ISF_NL_v2	0.878
TNFSF10	ISF_L_v2	ISF_NL_v2	0.913
CCL13	ISF_L_v2	ISF_NL_v2	0.989
CCL8	ISF_NL_v10	ISF_NL_v2	0.009
IL4	ISF_NL_v10	ISF_NL_v2	0.012
IL13	ISF_NL_v10	ISF_NL_v2	0.023
IL7	ISF_NL_v10	ISF_NL_v2	0.023
CCL13	ISF_NL_v10	ISF_NL_v2	0.04
MMP12	ISF_NL_v10	ISF_NL_v2	0.043
IL1B	ISF_NL_v10	ISF_NL_v2	0.096
CXCL8	ISF_NL_v10	ISF_NL_v2	0.117
CCL2	ISF_NL_v10	ISF_NL_v2	0.122
CCL11	ISF_NL_v10	ISF_NL_v2	0.15
OSM	ISF_NL_v10	ISF_NL_v2	0.152
IFNG	ISF_NL_v10	ISF_NL_v2	0.171
CSF2	ISF_NL_v10	ISF_NL_v2	0.189
IL33	ISF_NL_v10	ISF_NL_v2	0.2
EGF	ISF_NL_v10	ISF_NL_v2	0.217
CXCL9	ISF_NL_v10	ISF_NL_v2	0.222
CCL19	ISF_NL_v10	ISF_NL_v2	0.235
OLR1	ISF_NL_v10	ISF_NL_v2	0.249
IL17C	ISF_NL_v10	ISF_NL_v2	0.269
CXCL10	ISF_NL_v10	ISF_NL_v2	0.313
IL10	ISF_NL_v10	ISF_NL_v2	0.32
CCL4	ISF_NL_v10	ISF_NL_v2	0.347
IL17F	ISF_NL_v10	ISF_NL_v2	0.351
TNFSF10	ISF_NL_v10	ISF_NL_v2	0.395
IL17A	ISF_NL_v10	ISF_NL_v2	0.411
CCL3	ISF_NL_v10	ISF_NL_v2	0.437
TGFA	ISF_NL_v10	ISF_NL_v2	0.438
HGF	ISF_NL_v10	ISF_NL_v2	0.49
IL6	ISF_NL_v10	ISF_NL_v2	0.496
CXCL12	ISF_NL_v10	ISF_NL_v2	0.565
TNFSF12	ISF_NL_v10	ISF_NL_v2	0.596
CXCL11	ISF_NL_v10	ISF_NL_v2	0.599
IL15	ISF_NL_v10	ISF_NL_v2	0.704
MMP1	ISF_NL_v10	ISF_NL_v2	0.773
FLT3LG	ISF_NL_v10	ISF_NL_v2	0.806
CSF3	ISF_NL_v10	ISF_NL_v2	0.838
CSF1	ISF_NL_v10	ISF_NL_v2	0.867
IL18	ISF_NL_v10	ISF_NL_v2	0.904
LTA	ISF_NL_v10	ISF_NL_v2	0.931
CCL7	ISF_NL_v10	ISF_NL_v2	0.944
VEGFA	ISF_NL_v10	ISF_NL_v2	0.983
IL4	Plasma_v10	Plasma_v2	5.6e-05
CCL2	Plasma_v10	Plasma_v2	0.016
IL18	Plasma_v10	Plasma_v2	0.018
CCL13	Plasma_v10	Plasma_v2	0.026
MMP12	Plasma_v10	Plasma_v2	0.035
CCL19	Plasma_v10	Plasma_v2	0.064
MMP1	Plasma_v10	Plasma_v2	0.066
CCL7	Plasma_v10	Plasma_v2	0.094
FLT3LG	Plasma_v10	Plasma_v2	0.111
TGFA	Plasma_v10	Plasma_v2	0.111
CCL11	Plasma_v10	Plasma_v2	0.115
IL17A	Plasma_v10	Plasma_v2	0.116
CCL4	Plasma_v10	Plasma_v2	0.134
IL6	Plasma_v10	Plasma_v2	0.151
CSF2	Plasma_v10	Plasma_v2	0.16
IL10	Plasma_v10	Plasma_v2	0.167
CXCL8	Plasma_v10	Plasma_v2	0.171
IL17F	Plasma_v10	Plasma_v2	0.187
CCL8	Plasma_v10	Plasma_v2	0.201
TNF	Plasma_v10	Plasma_v2	0.203
IL17C	Plasma_v10	Plasma_v2	0.213
CCL3	Plasma_v10	Plasma_v2	0.223
IL7	Plasma_v10	Plasma_v2	0.248
TNFSF12	Plasma_v10	Plasma_v2	0.289
CSF1	Plasma_v10	Plasma_v2	0.307
EGF	Plasma_v10	Plasma_v2	0.308
IL2	Plasma_v10	Plasma_v2	0.351
IL33	Plasma_v10	Plasma_v2	0.351
TSLP	Plasma_v10	Plasma_v2	0.351
VEGFA	Plasma_v10	Plasma_v2	0.372
CXCL10	Plasma_v10	Plasma_v2	0.399
IFNG	Plasma_v10	Plasma_v2	0.469
OSM	Plasma_v10	Plasma_v2	0.53
CSF3	Plasma_v10	Plasma_v2	0.538
OLR1	Plasma_v10	Plasma_v2	0.55
CXCL9	Plasma_v10	Plasma_v2	0.617
IL27	Plasma_v10	Plasma_v2	0.637
IL15	Plasma_v10	Plasma_v2	0.649
CXCL12	Plasma_v10	Plasma_v2	0.661
HGF	Plasma_v10	Plasma_v2	0.688
LTA	Plasma_v10	Plasma_v2	0.767
CXCL11	Plasma_v10	Plasma_v2	0.782
TNFSF10	Plasma_v10	Plasma_v2	0.953
IL13	Plasma_v10	Plasma_v2	0.963
