# Supplementary material for: Characterization of Inflammatory Mediators and Metabolome in Interstitial Fluid Collected with Dermal Open Flow Microperfusion before and at the End of Dupilumab Treatment in Atopic Dermatitis
Source: J Proteome Res. 2024 Jul 10;23(8):3496–514. doi: 10.1021/acs.jproteome.4c00153 (PMC11304394; doi:10.1021/acs.jproteome.4c00153)
Supplement: Supplementary file 4 — pr4c00153_si_004.xlsx [file pr4c00153_si_004.xlsx]

## Sheet: Table S6
Table S6 - Nonparametric tests results for miRNAs and inflammatory mediators
(Statistics were not computed for group means equal to 0)
Variables	Group 1	Group 2	p-value
MiRNAs in biopsy
miR143-3p	biopsy_v10	biopsy_v2	0.735317
miR146-5p	biopsy_v10	biopsy_v2	0.500184
miR155-5p	biopsy_v10	biopsy_v2	0.715001
miR17-5p	biopsy_v10	biopsy_v2	0.345448
miR223-3p	biopsy_v10	biopsy_v2	0.892738
miR378-3p	biopsy_v10	biopsy_v2	0.715001
MiRNAs in ISF
miR-146a-5p	ISF_v10_L	ISF_v2_L	0.123485
miR-155-5p	ISF_v10_L	ISF_v2_L	0.0172903
miR-203a-3p	ISF_v10_L	ISF_v2_L	0.262618
miR-28-5p	ISF_v10_L	ISF_v2_L	0.207578
miR-31-5p	ISF_v10_L	ISF_v2_L	0.123485
miR-378a-3p	ISF_v10_L	ISF_v2_L	0.0356919
miR-146a-5p	ISF_v10_L	ISF_v10_NL	0.115184
miR-155-5p	ISF_v10_L	ISF_v10_NL	0.0356919
miR-203a-3p	ISF_v10_L	ISF_v10_NL	0.674424
miR-28-5p	ISF_v10_L	ISF_v10_NL	0.247996
miR-31-5p	ISF_v10_L	ISF_v10_NL	0.752714
miR-378a-3p	ISF_v10_L	ISF_v10_NL	0.46225
miR-146a-5p	ISF_v10_NL	ISF_v2_NL	0.888638
miR-155-5p	ISF_v10_NL	ISF_v2_NL	0.04995
miR-203a-3p	ISF_v10_NL	ISF_v2_NL	0.161429
miR-28-5p	ISF_v10_NL	ISF_v2_NL	0.48384
miR-31-5p	ISF_v10_NL	ISF_v2_NL	0.779435
miR-378a-3p	ISF_v10_NL	ISF_v2_NL	0.888638
miR-146a-5p	ISF_v2_L	ISF_v2_NL	0.46225
miR-155-5p	ISF_v2_L	ISF_v2_NL	0.0208626
miR-203a-3p	ISF_v2_L	ISF_v2_NL	0.172167
miR-28-5p	ISF_v2_L	ISF_v2_NL	0.0742034
miR-31-5p	ISF_v2_L	ISF_v2_NL	0.528612
miR-378a-3p	ISF_v2_L	ISF_v2_NL	0.0208626
Eicosanoids
12-HEPE	ISF_L_v10	ISF_NL_v10	0.752714
12-HETE	ISF_L_v10	ISF_NL_v10	0.344562
13-HODE	ISF_L_v10	ISF_NL_v10	0.0742034
15-HETE	ISF_L_v10	ISF_NL_v10	0.0208626
17-HDHA	ISF_L_v10	ISF_NL_v10	0.528612
PGE2	ISF_L_v10	ISF_NL_v10	0.318069
TXB2	ISF_L_v10	ISF_NL_v10	0.752714
12-HEPE	ISF_L_v2	ISF_NL_v2	0.916359
13-HODE	ISF_L_v2	ISF_NL_v2	0.916359
15-HETE	ISF_L_v2	ISF_NL_v2	0.0157143
17-HDHA	ISF_L_v2	ISF_NL_v2	0.269796
PGE2	ISF_L_v2	ISF_NL_v2	0.1028
TXB2	ISF_L_v2	ISF_NL_v2	0.207578
12-HEPE	ISF_L_v2	ISF_L_v10	0.779435
12-HETE	ISF_L_v2	ISF_L_v10	0.674424
13-HODE	ISF_L_v2	ISF_L_v10	0.262618
15-HETE	ISF_L_v2	ISF_L_v10	0.48384
17-HDHA	ISF_L_v2	ISF_L_v10	0.674424
PGE2	ISF_L_v2	ISF_L_v10	0.888092
TXB2	ISF_L_v2	ISF_L_v10	0.262618
12-HEPE	ISF_NL_v2	ISF_NL_v10	0.123485
12-HETE	ISF_NL_v2	ISF_NL_v10	0.0250618
13-HODE	ISF_NL_v2	ISF_NL_v10	0.0928919
15-HETE	ISF_NL_v2	ISF_NL_v10	0.400814
17-HDHA	ISF_NL_v2	ISF_NL_v10	0.779435
PGE2	ISF_NL_v2	ISF_NL_v10	0.733478
TXB2	ISF_NL_v2	ISF_NL_v10	0.326989
12-HEPE	Plasma_v2	Plasma_v10	0.179712
12-HETE	Plasma_v2	Plasma_v10	0.262618
13-HODE	Plasma_v2	Plasma_v10	0.04995
15-HETE	Plasma_v2	Plasma_v10	0.207578
17-HDHA	Plasma_v2	Plasma_v10	0.779435
PGE2	Plasma_v2	Plasma_v10	0.236724
TXB2	Plasma_v2	Plasma_v10	0.48384
Cytokines (MSD)
IL-10	ISF_L_v10	ISF_NL_v10	0.0658828
IL-13	ISF_L_v10	ISF_NL_v10	0.0311998
IL-4	ISF_L_v10	ISF_NL_v10	0.171852
IL-5	ISF_L_v10	ISF_NL_v10	0.207244
IL-17	ISF_L_v10	ISF_NL_v10	0.927264
IL-22	ISF_L_v10	ISF_NL_v10	0.636254
IL-27	ISF_L_v10	ISF_NL_v10	0.537739
MIP-3	ISF_L_v10	ISF_NL_v10	0.927264
IL-10	ISF_L_v2	ISF_NL_v2	0.00865154
IL-13	ISF_L_v2	ISF_NL_v2	0.00303013
IL-4	ISF_L_v2	ISF_NL_v2	0.596799
IL-5	ISF_L_v2	ISF_NL_v2	0.0115956
IL-17	ISF_L_v2	ISF_NL_v2	0.144127
IL-22	ISF_L_v2	ISF_NL_v2	0.115184
MIP-3	ISF_L_v2	ISF_NL_v2	0.144127
IL-10	ISF_L_v2	ISF_L_v10	0.575403
IL-13	ISF_L_v2	ISF_L_v10	0.779435
IL-4	ISF_L_v2	ISF_L_v10	0.0117187
IL-5	ISF_L_v2	ISF_L_v10	0.0687036
IL-17	ISF_L_v2	ISF_L_v10	0.59298
IL-22	ISF_L_v2	ISF_L_v10	0.0687036
IL-27	ISF_L_v2	ISF_L_v10	0.179712
MIP-3	ISF_L_v2	ISF_L_v10	0.59298
IL-10	ISF_NL_v2	ISF_NL_v10	0.161429
IL-13	ISF_NL_v2	ISF_NL_v10	0.0279918
IL-4	ISF_NL_v2	ISF_NL_v10	0.0928919
IL-5	ISF_NL_v2	ISF_NL_v10	0.865772
IL-17	ISF_NL_v2	ISF_NL_v10	0.317311
IL-22	ISF_NL_v2	ISF_NL_v10	0.398025
IL-27	ISF_NL_v2	ISF_NL_v10	0.317311
MIP-3	ISF_NL_v2	ISF_NL_v10	0.317311
IL-10	Plasma_v2	Plasma_v10	0.207578
IL-13	Plasma_v2	Plasma_v10	0.400814
IL-4	Plasma_v2	Plasma_v10	0.0117187
IL-5	Plasma_v2	Plasma_v10	0.779435
IL-17	Plasma_v2	Plasma_v10	0.0678892
IL-21	Plasma_v2	Plasma_v10	0.144127
IL-22	Plasma_v2	Plasma_v10	0.207578
IL-23	Plasma_v2	Plasma_v10	0.262618
IL-27	Plasma_v2	Plasma_v10	0.0172903
IL-31	Plasma_v2	Plasma_v10	0.207578
MIP-3	Plasma_v2	Plasma_v10	0.0687036
Cytokines (Olink)
CCL11	ISF_L_v10	ISF_NL_v10	0.172167
CCL13	ISF_L_v10	ISF_NL_v10	0.293622
CCL19	ISF_L_v10	ISF_NL_v10	0.0742034
CCL2	ISF_L_v10	ISF_NL_v10	0.0356919
CCL3	ISF_L_v10	ISF_NL_v10	0.46225
CCL4	ISF_L_v10	ISF_NL_v10	0.46225
CCL7	ISF_L_v10	ISF_NL_v10	0.0742034
CCL8	ISF_L_v10	ISF_NL_v10	0.172167
CSF1	ISF_L_v10	ISF_NL_v10	0.247996
CSF2	ISF_L_v10	ISF_NL_v10	0.300776
CSF3	ISF_L_v10	ISF_NL_v10	0.207578
CXCL10	ISF_L_v10	ISF_NL_v10	0.59951
CXCL11	ISF_L_v10	ISF_NL_v10	0.344562
CXCL12	ISF_L_v10	ISF_NL_v10	0.317311
CXCL8	ISF_L_v10	ISF_NL_v10	0.344562
CXCL9	ISF_L_v10	ISF_NL_v10	0.833635
EGF	ISF_L_v10	ISF_NL_v10	0.293622
FLT3LG	ISF_L_v10	ISF_NL_v10	0.293622
HGF	ISF_L_v10	ISF_NL_v10	0.0742034
IFNG	ISF_L_v10	ISF_NL_v10	0.317311
IL10	ISF_L_v10	ISF_NL_v10	0.0928919
IL13	ISF_L_v10	ISF_NL_v10	0.0356919
IL15	ISF_L_v10	ISF_NL_v10	0.528612
IL17A	ISF_L_v10	ISF_NL_v10	0.643954
IL17C	ISF_L_v10	ISF_NL_v10	0.164915
IL18	ISF_L_v10	ISF_NL_v10	0.172167
IL1B	ISF_L_v10	ISF_NL_v10	0.114916
IL33	ISF_L_v10	ISF_NL_v10	0.247996
IL4	ISF_L_v10	ISF_NL_v10	0.0585217
IL6	ISF_L_v10	ISF_NL_v10	0.172167
IL7	ISF_L_v10	ISF_NL_v10	0.562834
LTA	ISF_L_v10	ISF_NL_v10	0.247996
MMP1	ISF_L_v10	ISF_NL_v10	0.400814
MMP12	ISF_L_v10	ISF_NL_v10	0.368485
OLR1	ISF_L_v10	ISF_NL_v10	0.0157143
OSM	ISF_L_v10	ISF_NL_v10	0.0742034
TGFA	ISF_L_v10	ISF_NL_v10	0.0274232
TNFSF10	ISF_L_v10	ISF_NL_v10	0.0742034
TNFSF12	ISF_L_v10	ISF_NL_v10	0.0459994
VEGFA	ISF_L_v10	ISF_NL_v10	0.0157143
CCL11	ISF_L_v2	ISF_NL_v2	0.752714
CCL13	ISF_L_v2	ISF_NL_v2	0.247996
CCL19	ISF_L_v2	ISF_NL_v2	0.00865154
CCL2	ISF_L_v2	ISF_NL_v2	0.207578
CCL3	ISF_L_v2	ISF_NL_v2	0.293622
CCL4	ISF_L_v2	ISF_NL_v2	0.0928919
CCL7	ISF_L_v2	ISF_NL_v2	0.293622
CCL8	ISF_L_v2	ISF_NL_v2	0.0459994
CSF1	ISF_L_v2	ISF_NL_v2	0.172167
CSF2	ISF_L_v2	ISF_NL_v2	0.701671
CSF3	ISF_L_v2	ISF_NL_v2	0.46225
CXCL10	ISF_L_v2	ISF_NL_v2	0.752714
CXCL11	ISF_L_v2	ISF_NL_v2	0.207578
CXCL12	ISF_L_v2	ISF_NL_v2	0.927264
CXCL8	ISF_L_v2	ISF_NL_v2	0.0587074
CXCL9	ISF_L_v2	ISF_NL_v2	0.833635
EGF	ISF_L_v2	ISF_NL_v2	0.344562
FLT3LG	ISF_L_v2	ISF_NL_v2	0.0274232
HGF	ISF_L_v2	ISF_NL_v2	0.59951
IFNG	ISF_L_v2	ISF_NL_v2	0.334334
IL10	ISF_L_v2	ISF_NL_v2	0.0157143
IL13	ISF_L_v2	ISF_NL_v2	0.399424
IL15	ISF_L_v2	ISF_NL_v2	0.0587074
IL17A	ISF_L_v2	ISF_NL_v2	0.0131326
IL17C	ISF_L_v2	ISF_NL_v2	0.145464
IL17F	ISF_L_v2	ISF_NL_v2	0.537739
IL18	ISF_L_v2	ISF_NL_v2	0.833635
IL1B	ISF_L_v2	ISF_NL_v2	0.0031852
IL33	ISF_L_v2	ISF_NL_v2	0.46225
IL6	ISF_L_v2	ISF_NL_v2	0.400814
IL7	ISF_L_v2	ISF_NL_v2	0.393769
MMP1	ISF_L_v2	ISF_NL_v2	0.00232209
MMP12	ISF_L_v2	ISF_NL_v2	0.0356919
OLR1	ISF_L_v2	ISF_NL_v2	0.00632295
OSM	ISF_L_v2	ISF_NL_v2	0.00162919
TGFA	ISF_L_v2	ISF_NL_v2	0.115184
TNF	ISF_L_v2	ISF_NL_v2	0.144127
TNFSF10	ISF_L_v2	ISF_NL_v2	0.833635
TNFSF12	ISF_L_v2	ISF_NL_v2	0.172167
VEGFA	ISF_L_v2	ISF_NL_v2	0.0117187
CCL11	ISF_L_v2	ISF_L_v10	0.207578
CCL13	ISF_L_v2	ISF_L_v10	0.0117187
CCL19	ISF_L_v2	ISF_L_v10	0.207578
CCL2	ISF_L_v2	ISF_L_v10	0.0928919
CCL4	ISF_L_v2	ISF_L_v10	0.888638
CCL7	ISF_L_v2	ISF_L_v10	0.326989
CCL8	ISF_L_v2	ISF_L_v10	0.326989
CSF1	ISF_L_v2	ISF_L_v10	0.0117187
CSF2	ISF_L_v2	ISF_L_v10	0.600179
CSF3	ISF_L_v2	ISF_L_v10	0.0250618
CXCL11	ISF_L_v2	ISF_L_v10	0.0356919
CXCL12	ISF_L_v2	ISF_L_v10	0.317311
CXCL8	ISF_L_v2	ISF_L_v10	0.262618
CXCL9	ISF_L_v2	ISF_L_v10	0.161429
EGF	ISF_L_v2	ISF_L_v10	0.04995
FLT3LG	ISF_L_v2	ISF_L_v10	0.0117187
HGF	ISF_L_v2	ISF_L_v10	0.04995
IFNG	ISF_L_v2	ISF_L_v10	0.0678892
IL10	ISF_L_v2	ISF_L_v10	0.888638
IL13	ISF_L_v2	ISF_L_v10	0.0117187
IL15	ISF_L_v2	ISF_L_v10	0.123485
IL17A	ISF_L_v2	ISF_L_v10	0.0172903
IL17C	ISF_L_v2	ISF_L_v10	0.0629791
IL17F	ISF_L_v2	ISF_L_v10	0.179712
IL18	ISF_L_v2	ISF_L_v10	0.326989
IL1B	ISF_L_v2	ISF_L_v10	0.888638
IL33	ISF_L_v2	ISF_L_v10	0.0117187
IL4	ISF_L_v2	ISF_L_v10	0.0117187
IL6	ISF_L_v2	ISF_L_v10	0.207578
IL7	ISF_L_v2	ISF_L_v10	0.68583
LTA	ISF_L_v2	ISF_L_v10	0.0928919
MMP1	ISF_L_v2	ISF_L_v10	0.0356919
MMP12	ISF_L_v2	ISF_L_v10	0.0117187
OLR1	ISF_L_v2	ISF_L_v10	0.161429
OSM	ISF_L_v2	ISF_L_v10	0.400814
TGFA	ISF_L_v2	ISF_L_v10	0.262618
TNF	ISF_L_v2	ISF_L_v10	0.179712
TNFSF10	ISF_L_v2	ISF_L_v10	0.0117187
TNFSF12	ISF_L_v2	ISF_L_v10	0.0117187
VEGFA	ISF_L_v2	ISF_L_v10	0.400814
CCL11	ISF_NL_v2	ISF_NL_v10	0.161429
CCL13	ISF_NL_v2	ISF_NL_v10	0.0117187
CCL19	ISF_NL_v2	ISF_NL_v10	0.262618
CCL2	ISF_NL_v2	ISF_NL_v10	0.161429
CCL3	ISF_NL_v2	ISF_NL_v10	0.48384
CCL4	ISF_NL_v2	ISF_NL_v10	0.326989
CCL7	ISF_NL_v2	ISF_NL_v10	0.888638
CCL8	ISF_NL_v2	ISF_NL_v10	0.0172903
CSF1	ISF_NL_v2	ISF_NL_v10	0.888638
CSF2	ISF_NL_v2	ISF_NL_v10	0.179712
CSF3	ISF_NL_v2	ISF_NL_v10	0.888638
CXCL10	ISF_NL_v2	ISF_NL_v10	0.262618
CXCL11	ISF_NL_v2	ISF_NL_v10	0.674424
CXCL12	ISF_NL_v2	ISF_NL_v10	0.654721
CXCL8	ISF_NL_v2	ISF_NL_v10	0.123485
CXCL9	ISF_NL_v2	ISF_NL_v10	0.161429
EGF	ISF_NL_v2	ISF_NL_v10	0.123485
FLT3LG	ISF_NL_v2	ISF_NL_v10	0.888638
HGF	ISF_NL_v2	ISF_NL_v10	0.48384
IFNG	ISF_NL_v2	ISF_NL_v10	0.179712
IL10	ISF_NL_v2	ISF_NL_v10	0.326989
IL13	ISF_NL_v2	ISF_NL_v10	0.0250618
IL15	ISF_NL_v2	ISF_NL_v10	0.674424
IL17A	ISF_NL_v2	ISF_NL_v10	0.59298
IL17C	ISF_NL_v2	ISF_NL_v10	0.465209
IL17F	ISF_NL_v2	ISF_NL_v10	0.317311
IL1B	ISF_NL_v2	ISF_NL_v10	0.0909689
IL33	ISF_NL_v2	ISF_NL_v10	0.400814
IL4	ISF_NL_v2	ISF_NL_v10	0.0277078
IL6	ISF_NL_v2	ISF_NL_v10	0.575403
IL7	ISF_NL_v2	ISF_NL_v10	0.0279918
MMP1	ISF_NL_v2	ISF_NL_v10	0.888638
MMP12	ISF_NL_v2	ISF_NL_v10	0.0117187
OLR1	ISF_NL_v2	ISF_NL_v10	0.262618
OSM	ISF_NL_v2	ISF_NL_v10	0.0928919
TGFA	ISF_NL_v2	ISF_NL_v10	0.326989
TNFSF10	ISF_NL_v2	ISF_NL_v10	0.888638
TNFSF12	ISF_NL_v2	ISF_NL_v10	0.575403
VEGFA	ISF_NL_v2	ISF_NL_v10	0.888638
CCL11	Plasma_v2	Plasma_v10	0.0172903
CCL13	Plasma_v2	Plasma_v10	0.0117187
CCL19	Plasma_v2	Plasma_v10	0.0928919
CCL2	Plasma_v2	Plasma_v10	0.0172903
CCL3	Plasma_v2	Plasma_v10	0.262618
CCL4	Plasma_v2	Plasma_v10	0.161429
CCL7	Plasma_v2	Plasma_v10	0.0356919
CCL8	Plasma_v2	Plasma_v10	0.161429
CSF1	Plasma_v2	Plasma_v10	0.400814
CSF2	Plasma_v2	Plasma_v10	0.115851
CSF3	Plasma_v2	Plasma_v10	0.48384
CXCL10	Plasma_v2	Plasma_v10	0.888638
CXCL11	Plasma_v2	Plasma_v10	0.575403
CXCL12	Plasma_v2	Plasma_v10	0.779435
CXCL8	Plasma_v2	Plasma_v10	0.0928919
CXCL9	Plasma_v2	Plasma_v10	0.48384
EGF	Plasma_v2	Plasma_v10	0.575403
FLT3LG	Plasma_v2	Plasma_v10	0.161429
HGF	Plasma_v2	Plasma_v10	0.575403
IFNG	Plasma_v2	Plasma_v10	0.888638
IL10	Plasma_v2	Plasma_v10	0.161429
IL13	Plasma_v2	Plasma_v10	0.48384
IL15	Plasma_v2	Plasma_v10	0.400814
IL17A	Plasma_v2	Plasma_v10	0.0250618
IL17C	Plasma_v2	Plasma_v10	0.04995
IL17F	Plasma_v2	Plasma_v10	0.285049
IL18	Plasma_v2	Plasma_v10	0.0172903
IL2	Plasma_v2	Plasma_v10	0.317311
IL27	Plasma_v2	Plasma_v10	0.779435
IL33	Plasma_v2	Plasma_v10	0.317311
IL4	Plasma_v2	Plasma_v10	0.0117187
IL6	Plasma_v2	Plasma_v10	0.0928919
IL7	Plasma_v2	Plasma_v10	0.262618
LTA	Plasma_v2	Plasma_v10	0.674424
MMP1	Plasma_v2	Plasma_v10	0.0687036
MMP12	Plasma_v2	Plasma_v10	0.0117187
OLR1	Plasma_v2	Plasma_v10	0.161429
OSM	Plasma_v2	Plasma_v10	0.48384
TGFA	Plasma_v2	Plasma_v10	0.123485
TNF	Plasma_v2	Plasma_v10	0.207578
TNFSF10	Plasma_v2	Plasma_v10	0.888638
TNFSF12	Plasma_v2	Plasma_v10	0.262618
TSLP	Plasma_v2	Plasma_v10	0.317311
VEGFA	Plasma_v2	Plasma_v10	0.400814
